# Supplementary material for: Working in the digital economy: A systematic review of the impact of work from home arrangements on personal and organizational performance and productivity
Source: PLoS One. 2022 Oct 12;17(10):e0274728. doi: 10.1371/journal.pone.0274728 (PMC9555618; doi:10.1371/journal.pone.0274728)
Supplement: S1 Dataset — (XLSX) [file pone.0274728.s002.xlsx]

## Sheet: TitleAbstract Screening Tool
Research Question: What impacts does work-from home arrangements have on personal and organizational performance and productivity?
Screening Question	Include and proceed to next question	Exclude
Is the article in English	Yes	No
Is the article from a peer-reviewed journal?	Yes	No
Was the article published between January 2010 – February 2021?	Yes	No
Does the article include the work-from-home population? (WFH/WAH, remote work, telecommute etc.)	Yes	No
Is the article related to personal or organizational performance or productivity?	Yes	No
Decision Scoring
· Include = 1
· Exclude = 2
WFH-Related Terms	Performance/Productivity-Related Terms	Terms to Exclude
· work from home	· work performance	· homework
· work at home	· job performance/performance at work	· school work
· telecommute*	· efficiency/orgnaizational efficiency	· teleoperation
· virtual work*/remote work*/distributed work*/flexible work*	· productivity/organizational productivity	· telemental
· telework*	· work satisfaction/job satisfaction	· telemetry
	· organizational objective/organizational goal/goal setting	· telemedicine
	· presnteeism/absenteeism	· homecar*
	· innovate*/organizaitonal innovat*	· residential facilities
	· cost saving	· domestic work*
	· personnel turnover/job turnover/employee turnover/retention	· residential care
	· work life balance/work life interference/work life integration	· aged care
	· sales	· elder care
	· quality	· child care
	· competitiv*
	· task complet*
	· collabora*
	· work culture/employee morale
	· customer relation*/customer satisfaction

## Sheet: Data Extraction
Article Number	Authors	Abstract	Article Title	COVID-19 Specific	Journal	Year	Country of Interest	Additional Country	Industry	Additional Industry	Additional Industry	Objective	Sample size	% female	Methods Notes	Type of Study	Main Outcome	Notes	Target Measures	Measures				*studies looking at turnover in #'s are metrics, but intention to leave is surrogate - split this up)								check the papers
																				Productivity/effectivenes	details	Performance	details	Turnover	details	Cost Saving (including commute time)	details	Work intensification and hours worked	details	Distractions / Focus	details	Leaves/Sick Days/Absenteeism	details	Job Satisfaction	details	Work-life/Life-work conflict	direct	Work engagement / Motivation	details	Organizational Commitment/Loyality	details	Stress	details	Motivation/Effort/Focus	details	Morale	details
9	Aboalmaali, Abedi & Ketabi	Development of information and communication technology has attracted the increasing attention of organizations to telework in order to enjoy its wide advantages such as decreased expenses, organizational efficiency, promotion of balance between employees' professional responsibilities and personal commitments, followed by increased performance of the employees. The present study has been conduct…	A study of the relationship between telework and components affecting performance improvement from the viewpoint of the employees of ministry of cooperatives, labor, and social welfare	N	International Journal of Scientific Management and Development	2014	Iran	x	federal/government	x	x	Determine the degree of relationship between telework and the components of effective performance from the viewpoint of the employees, and determine the degree of importance of each one of the components affecting performance improvement of telework from the viewpoint of the employees.	316	0.533	General and technical questions. Technical questions scored on a scale from 1-10	Observation (Survey)	There is a significant relationship between organizational commitment and telework, cost saving and telework, motivation and telework and job satisfaction and telework. Order of importance of factors in the model (organizational commitment, cost saving, motivation, promotion, job satisfaction and employee's concentration)	It is unclear how a number of the variables were measured or what questions were asked	Personal			x	measured the components affecting performance improvement of telework; questionnaire asked general and technical questions but specific questions asked were not made clear in the article			x	a factor that was identified as improving performance of telework but unclear what was asked			x				x	a factor that was identified as improving performance of telework but unclear what was asked					x	a factor that was identified as improving performance of telework but unclear what was asked			x	a factor that was identified as improving performance of telework but unclear what was asked (two factors identified in this category: employee concentration and motviation)
15	Aboelmaged & Subbaugh	This paper aims to examine the impact of demographic, technology, individual and organizational factors on perceived productivity of Egyptian teleworkers. Data from 199 usable questionnaires are collected and analyzed by means of factor analysis and stepwise linear regression analysis. The results highlight the crucial role of individual and organizational factors in influencing the perceived pro…	Factors influencing perceived productivity of Egyptian teleworkers: an empirical study	N	Measuring Business Excellence	2012	Egypt	x	variety	x	x	The purpose of this study is to unveil the impact of technology, organizational and individual determinants on the perceived productivity of teleworkers. Examine the nature of determinants that influence perceived teleworking productivity in Egyptian firms	199	0.32	Six sections, 5 point Likert, measured variables that can influence percieved teleworking productivity. Linear regressions	Observation (Survey)	Job satisfaction and organizational committment impacted perceived teleworking productivity	Also measured attitude towards teleworking	Both	x	perceived productivity; "I am not productive", "I am more productive", "I can finish tasks"; likert scales													x	likert scales; 4 questions around satisfaction"					x	percieved commitment; likert scale based including 8 questions
35	Atiku, Jeremiah & Boateng	Employers and governments on the African continent were forced to implement flexible work arrangements (FWAs) to curtail the spread of coronavirus (COVID-19) without adequate preparations. This study investigated employees' perceptions of FWAs adopted by employers in selected African countries during the pandemic. Design/methodology/approach: A cross-sectional survey research design rooted in a q…	Perceptions of flexible work arrangements in selected African countries during the coronavirus pandemic	Y	South African Journal of Business Management	2020	Africa	x	service	x	x	Investigate employees’ perceptions of FWAs adopted by employers in selected African countries during the pandemic.	473	undefined	cross sectional survey; quantitative approach; workers who were working in offices prior to the pandemic and then WFH after; 5 point likert scale and open ended questions; used the flexible work options questionnaire (use of flexible work arrangements in meeting work and family demands, employer support, IT support and productivity)	Observation (Survey)	The use of FWA influences employee productivity. The use of FWA mediates the relationship between employer support and productivity. Relationship between IT support and productivity is fully mediated by use of FWA. There is a need for employer support and adequate provision of required IT devices for effective implementation of teleworking as an FWA in post-COVID19 era in African countries	Results support Conradie & De Klerk, 2019 showing a significant relationship between adoption of FWA and performance.Results imply that adequate technological infrastructure is fundamental for teleworking	Personal	x	perceived, self reported, likert scale but no toher details on questions															x	perceived, self reported; likert scale; use of FWA in meeting work and family demands"					x
13	Baard & Thomas	Orientation: Virtual working arrangements present possible benefits to organisations and their employees. However, in South Africa, few organisations have implemented teleworking as a specific form of virtual work. The benefits and challenges to teleworkers are therefore largely unknown. Research purpose: The present study aimed to identify employee perceptions of personal benefits and challenges…	Teleworking in South Africa: employee benefits and challenges	N	Journal of Human Resource Management	2010	South Africa	x	telecommunications	finance	x	Explore perceptions of the benefits and challenges posed by teleworking for employees in three South African Companies	63	0.46	cross sectional; closed and open ended questions; 5 point likert scale (but results were collapsed into 3); quantitiatve and qualitative; must be WFH at least 1 day a week but less than 5 days a week and have maintained a regular desk space at an office; 10 participants were selected to be contacted to verify answers on particular questions and to assess reliability of responses	Observation (Survey)	majority of participants perceived teleworking affords them most benefits (less distraction and greater productivity, greater flexibility and increased job satisfaction, increased morale and loyalty, greater work-life balance, less stress and reduction in expenses); training opportunities were not improved; mixed findings on benefits of WFH for increased time with family and decreased sick days; …	Benefits of WFH aligned with previous research, but a number of challenges identified in the literature, were not considered challenges in this study	Personal	x	perceived productivity; likert scale					x	perceived reduction in monthly expenses for the individual; likert scale	x	likert scale; longer hours	x	likert scale; less distractions	x	likert scale; self reported rating on increase/decrease in sick days	x	likert scale	x	likert scale; "increased time spent with family"; "improved work-life balance", "stress on family			x	likert scale; greater loyalty to organization					x	likert scale; self reported morale
2	Bloom, Liang, Roberts & Ying	A rising share of employees now regularly engage in working from home (WFH), but there are concerns this can lead to "shirking from home." We report the results of a WFH experiment at Ctrip, a 16,000-employee, NASDAQ-listed Chinese travel agency. Call center employees who volunteered to WFH were randomly assigned either to work from home or in the office for nine months. Home working led to a 13%…	Does working from home work? Evidence from a Chinese Experiment	N	Quarterly Journal of Economics	2013	China	x	call center	x	x	Company of interest wanted to allow employees to WFH to reduce office rental costs and reduce high attrition rate, but worried being away from supervisors would lead to increase shirking	249	undefined	one large company; randomized experimental study; two groups (1) WFH 4 days/week, and (2) 5 days in office; study length (9 months)	Experimental	signficant 13% increase in performance from WFH (9% of this was from working more minutes /shift (fewer breaks and sick days), and 4% from higher performance per minute); no negative spillovers onto workers who stayed in the office; teleworkers reported higher work satisfaction, higher psychological attitude scores and job attrition fell over 50%; estiamted $2000 cost savings/employee	company was well suited for telework success (work itself is well suited for home, performance quantity and quality can be easily measured)	Organizational	x	labor productivity of employees measured by # of calls answered per minute	x	varied depending on the job: # of phone calls answered, orders taken, different types of calls made; measured employee performance on a weekly basis prior to and during experimental period	x	attrition rate before and after intervention	x	value attributed per employee based on performance measures (# of calls; teleworking was valued at saving $375 per employee/year), turnover savings (@ $400/employee per year)
44	Bolisani, E. and Scarso, E. and Ipsen, C. and Kirchner, K. and Hansen, J.P.	During the COVID pandemic, many companies, schools, and public organizations all around the world asked their employees to work from home i.e. to adopt what are called â€œsmart workingâ€ modalities. This has and will presumably have a serious impact on both employees and employers, which still needs to be clarified and investigated: indeed, if smart working becomes a common working modality, thi…	Working from home during COVID-19 pandemic: Lessons learned and issues	Y	Management and Marketing	2020	Italy	x	variety	x	x	The ultimate goal is to contribute to the research on Smart Working or Working from home, especially by analyzing the impact of a sudden move towards this work modality as is happening these days, and to provide insights into the new challenges for management that these changes can pose.	931	0.4	Exploratory research	Observation (Survey)	introduction of SM may not necessarily lead to a big “revolution” in working practices or lifestyles. …. although SM is considered not so demanding (at least on average), it can be not necessarily efficient and effective, at least when it is not a free or agreed choice of employees and employers (like in the COVID situation).... online meetings preceived to be more productive that those in presen…		Personal	x	perceived, self reported: less work done; as well as likert scales for factors that benefit and hinder WFH)							x	perceived, self reported; more hours, more demanding
36	Bucurean, M	The study on working from home productivity has received much interest from researchers in the recent years. Numerous studies have found working from home to be productive. However, now with the coronavirus pandemic turning many more people into remote workers overnight, is working from home still productive? This is what the current study aims to find, taking into account that the employees have…	The impact of working from home on productivity: a study on the pandemic period	Y	The Annals of the University of Oradea, Economic Science Series	2020	Romania	x	variety	x	x	The current study aims to determine whether working from home is still productive with the coronavirus turning many people into remote workers overnight; Accounting for the fact that employees have no choice in remote working (potentially without proper training/preparation); the study focuses on finding the advantages and disadvantages of working from home, and ways to make working from home mor…	57	undefined	10 question survey: how often did you WFH before the pandemic, how satisified are you with the arrangement now, how has WFH impacted your productivity, what WFH arrangements would you like, do you have all the equipment you need, do you have a dedicated space, do you keep regular hours, do you have more distractions at work or home, what is the biggest benefit of WFH, what is the biggest struggle…	Observation (Survey)	62% of respondents had never worked remotely; job satisfaction (13% very satisfied, 27% very dissatisfied), 57% consider WFH to negatively influence productivity whereas 43% consider it positively affected; more than 50% prefer to WFH 2-3 days/week; 23% do not have all the equipment necessary, 38% don't have a dedicated workpsace; 43% don't keep regular working hours (particularly women, who take…		Personal	x	pereceived, self-assessed; 1 quesiton; "how has WFH influenced your productivity"									x	perceived, self assessed, 1 question "Do you have more distractions at home or at work?"			x	1 question "how satisified are you with your current WFH arrangement?"
41	Chapman, D.G. and Thamrin, C.	Objective: To characterise the working arrangements of medical research scientists and support staff in Australia during the COVID-19 pandemic, and to evaluate factors (in particular: wearing pyjamas) that influence the self-assessed productivity and mental health of medical institute staff working from home. Design: Prospective cohort survey study, 30 April â€“ 18 May 2020. Setting, participants…	Scientists in pyjamas: characterising the working arrangements and productivity of Australian medical researchers during the COVID-19 pandemic	Y	Medical Journal of Australia	2020	Australia	x	academia	x	x	This survey characterizes the working arrangements of medical research scientists and support staff in Australia during the COVID-19 pandemic. Aimed to determine factors that influence self-assessed productivity and mental health, particularly whether wearing pyjamas while working from home was associated with lower productivity.	163 from medical research institute (29 admin/operations/finance/IT/non-researcher support staff, 131 scientists, 3 clinicians)	0.72	survey was available online (Google Forms) between 30 April and 18 May 2020; easing of pandemic restrictions in Australia had begun by mid-May.The survey included 22 questions about gender, age group, aca- demic level, and workplace, as well as about typical attire during work hours, the presence of children and pets at home, home work settings, and teleconferencing arrangements, including virtua…	Observation (Survey)	A large proportion of participants experienced increased productivity while working from home; this was most evident for writing manuscripts (43 of 106 responses, 41%). However, early career investigators were less likely than more established researchers to experience increased productivity; for example, 17 of 27 research assistants/interns (63%) and 13 of 21 post- graduate students (62%) report…		Personal	x	self assessed; questions included writing, submitting papers, writing grants, submitting papers, generating new ideas or writing SOPs
26	Coenen M. & Kok, R.A.W	This paper investigates the effects of telework and flexible work schedules on the performance of teams in new product development projects. Organizations increasingly introduce workplace flexibility prac_x0002_tices that provide flexibility with regard to where or when the employee works. The findings of NPD teams in five cases, situated in two telecommunication firms, show that telework has a p…	Workplace flexibility annd new product development performance: the role of telework and flexible work schedules	N	European Management Journal	2014	unknown	x	telecommunications	x	x	This paper investigates the effects of telework and flexible work schedules on the performance of teams in new product development projects	7	undefined	case study involving two firms; flexible work schedules (workers exercise a decision regarding the time of day they will arrive and leave work); telework (working away from the traditional office or at home); 6 project leaders and 1 consultant; interviews and documents for content analysis	Qualitative (Interview)	telework has a positive effect on performance projects within organizations, whereas flexible work schedules only indirectly affect performance through telework; effect of telework is mediated by shared knowledge quality, knowledge sharing, cross-functional cooperation and inter-organizational involvement; telework improves quality of the product under development because it enables the involveme…		Organizational			x	interview questions consisted of questions aimed at finding the main causes of NPD performance including what was the new product development team performance across the different stages and in terms of new product; what were main problems during stages and conflicts with the team? etc.
31	Davidescu, A.A., Apostu, S-A., Paul, A., & Casuneanu, I	In light of future work challenges, actual human resource management (HRM) needs to be redesigned, including long-term development, regeneration, and renewal of human resources, passing from consuming to developing human resources by incorporating the concept of sustainability. Thus, sustainable HRM is seen as an extension of strategic human resources, presenting a new approach to human resource …	Work flexibility, job satisfaction, and job performance among Romanian employees - implications for sustainable human resource management	N	Sustainability	2020	Romania	x	variety	x	x	The main research question of the research: could different forms of work flexiblity lead to an increase in job satisfaction and job performance	220	0.45	HOP (work from home full time); HOT (work from home part time), FO (flex office), CW (co-working); structured questionnaire; ages 15-64, working status and from national, urban and rural areas; conducted October - November 2018; asked questions based on overall level of job and salary satisfaction, motivational factors, main elements of work fexibility, main forms of work flexibiilty, urgent meas…	Qualitative (Interview)	40% of Romanians had a small level of work flexibility, and only 1/3 had a high level; full time vs part time contracts did not impact job satisfaction; workers are more willing to have flexibility in the number of days per week (this increases job satisfaction); training courses paid by employer led to increased job satisfaction; home working, partial home working, coworking increase overall job…		Both	x	measured the perceived potential impact of new types of working on work efficiency and productivity; quantified using a dichotomous variable coded by 1 for presence and 0 for otherwise	x	measured percieved ability of new types of working to increase company performance due to increased profit and more efficient use of workspace; measured on a dichotomous scale coded 1 for presence and 0 for otherwise											x	rated satisifaction with current job on a 5 point likert									x	measured percieved impact of new ways of working on employee motivation through a dichotomous code of 1 for presence and 0 for otherwise
4	Delanoeije, J. and Verbruggen, M.	This quasi-experimental study examines the impact of telework on employeesâ€™ stress, work-to-home conflict, work engagement and job performance on a between-person and a within-person level. Data were collected in a Belgian company that had launched a pilot telework initiative. Employees in the intervention group (NÂ =Â 39) were allowed to work from home on at most two days a week whereas employ…	Between-person and within-person effects of telework: a quasi-field experiment	N	European Journal of Work and Organizational Psychology	2020	Belgium	x	skilled trades/construction		x	This study aims to improve our understanding of the impact of telework by simultaneously examining between-person and within-person effects of telework using a quasi-experimental design.	78	undefined	quasi-field experiment; measured variables at 2 time points (pre and post intervention)	Experimental	although employees who are allowed to telework report higher levels of daily work engagement and daily job performance on teleworking days compared to office days, their general level of work engagement and job performance did not change after they were allowed to telework compared to their levels before the onset of the telework intervention.		Both			x	two types of self reported performance: 1) general performance: two types of performance was measured: 1) person level job performance which was a workers effective execution of tasks or jobs useful to the social work environment, and 2) day level job performance, and 2) daily job performance: used 3 of 6 items from Abramis such as "How well did you take responsibility today", 7 point likert													x	two types of WLC measures: 1) general WLC: 3 items from Carlson, Kacmar & Williams for time based WLC and strain based WLC such as "the time I must devote to my job keeps me from participating equally in the household"; 7 point likert; measured pre and post and 2) daily WLC: shortened versino of Carlson such as "today, i had to miss acivities in my private life due to the amount of time I spent w…	x	two types of engagement: 1) general engagement: 6 items from the 9 work engagement scale of Schaufeli; included questions such as "at work, I burst of energy" or "I am enthusiastic about my job"; 7 point likert; pre and post, and 2) daily work engagement: adapted 6 items from Schaufeli and asked "today at work, I burst of energy", 7 point likert			x	two types of stress measures: 1) general stress: 5 items of the General Health Questionnaire by Goldberg and Hillier, such as "to which extent have you been nervous in the past month"; 7 point likert; 2) daily stress: with 5 items from General health Questionnaire of Goldberg & Hillier and included "to what extent have you been nervous today" 7 point likert
42	Dixit, R. and Chinnam, R.B. and Singh, H.	This article looks at the challenges and changes in the US Defense Industry's Project Management decision-making processes during the Covid-19 pandemic. Many industries implemented work from home (WFH) policies for all employees. For the defense industry, this became particularly challenging. The industry is an 'essential' function, and there was genuine concern for employee and community safety.…	Decision-Making Dynamics in the Defense Industry during Work from Home Circumstances	Y	IEEE Engineering Management Review	2020	USA	x	defense	x	x	Article seeks to understand how WFH requirements affected the defense industry, specifically to provide lessons-learned to engineering project and portfolio managers facing productivity and employee satisfaction issues. This article looks at how these changes affected the productivity and employee satisfaction. This article examines decision-making and productivity due to the unique WFH security …	250 engineering employees; 50 in management roles		An informal weekly survey was developed and sent to employees and supervisors to assess qualitative impact.The 15-question, 10-point Likert-scale survey covered multiple operational, tactical and strategic situations. This included assessing ability to do work, quality work performed, ability to perform supervisory tasks, ability to resolve issues, safety issues, employees reactions to WFH, and s…	Observation (Survey)	Most employees experienced an initial reduction in their individual productivity. Over time, this gradually improved. Supervisors (all levels) reflected a similar initial decline in the productivity. Over time, as WFH continues, they experienced a continued degraded productivity. In some cases, the employees noted that they spend extra-time to complete work because of lack of adequate at-home inf…	lessons learned for supervisors: Trust (adhering to practice regulations and security protocols); Setting clear expectations (candid discussion of issues affecting ability to perform, work-output expectations); Empathy (evaluate WFH policies periodically and reinforce respect and inclusion).	Personal	x	perceived productivity, 15 questions self assessed via likert scale, included questions like "I am able to achieve the required productivity" or "information sharing is adequate to maintain productivity"							x						x
43	Drumea, Cristina	The present study is focused on the public sector employeesâ€™ perception on telecommuting during the COVID-19 pandemic, as well as the subsequent ways of measuring the personnelâ€™s productivity and related work performance indicators. We rely on the worldâ€™s largest public organizationâ€™s evidence associated with the mentioned topic and discuss the various challenges related to the new way of…	Work-related Stress and Subsequent Productivity in a Teleworking Environment Induced by Pandemic-related Confinement. Evidence from the Public Organizations.	Y	Ovidius University Annals, Series Economic Sciences	2020	unknown	x	variety	x	x	The present study is focused on the public sector employees’ perception on telecommuting during the COVID-19 pandemic, as well as the subsequent ways of measuring the personnel’s productivity and related work performance indicators.	N/A	undefined	combination of theoretical benchmarking found in the relevant literature and empirical approach (survey).	Observation (Survey)	Three main areas of interest related to experience of WFH: work/life balance, communication, induced anxiety. Not only telecommunicating responsible for perceptions, but also confinement due to pandemic. Negative perceptions were largely outranged by positive perceptions of WFH. From their matrix, the negative factors influencing staff productivity (critical): "online communciation challenges rel…	Productivity is generally defined as a ratio of the output generated per unit of input. This is quite possible to quantify in a profit-based organization, as outputs are easy to define in quantitative terms. Some authors circumscribe productivity within the concept of performance; Putnam (1993) on the other hand rejects the idea of including outcomes as a dimension in the productivity concept. We…	Personal	x	percieved/self assessed productivity based on responses to the following core factors (questions focused on both the positive and negative of each): work life balance, online communication and anxiety). Productivity was inferred based on responses															x	measured with four questions, two which were focused on the advantages and two that were disadvantages					x
1	Dutcher	In an effort to cut costs and improve worker morale, corporations are increasingly turning to telecommuting. Conflicting reports exist though on the effects that working outside the office has on productivity which directly affects a company's bottom line. This study explores these controversies using an experimental approach. Creative and dull individual tasks were used to mimic two extreme work…	The effects of telecommuting on productivity: An experimental examination. The role of dull and creative tasks	N	Journal of Economic Behavior & Organization	2012	USA	x	academia	x	x	This study will use experiments to bridge the gap in the literature to determine if the increased value of the outside option outweighs the cited benefits gleaned from telecommuting. This technique allows contextual elements, thought to be important, to be progressively layered on to determine which ones are and by how much. In essence, this study can be seen as a baseline upon which future inves…	125	0.48	In lab vs out of lab groups; two task choices: 1) data entry, paid $0.02 per correctly completed entry or 2) tic tac toe, paid at $0.01 per game won	Experimental	Overall, subjects are 6–10 percent less productive outside the lab in the dull task. This result is mainly driven by the lower productivity workers. Males, those who do not procrastinate and who do not desire personal control. Overall, subjects are 11–20 percent more productive outside the lab when performing the creative task. This resultis found at all productivity levels and is also true for M…		Personal	x	# of correctly completed tasks or games won
45	Feng & Savani	This paper aims to examine gender gaps in work-related outcomes in the context of Covid-19. The authors hypothesized that the Covid-19 pandemic would create a gender gap in perceived work productivity and job satisfaction. This is because when couples are working from home the whole day and when schools are closed, women are expected to devote more time to housework and childcare. Design/methodol…	Covid-19 created a gender gap in perceived work productivity and job satisfaction: implications for dual-career parents working from home	Y	Gender in Management: An International Journal	2020	USA	x	variety	x	x	Identify work-from-home practices as a novel factor that can affect gender gaps in work-related outcomes; examine work-family interference using a cross-setting approach, wherein the work setting and the family setting interface closely within the work-from-home environment	286	0.493	cross sectional data; data collected April - May 2020	Observational (Survey)	COVID-19 brought a gender gap in perceived work productivity and job satisfaction; productivity and satisfaction were the same across genders prior to the pandemic, but women reported being less productive and less satisfied after the outbreak; men benefit more from telecommuting than women (women reported a 27% increase in hours spent housework and childcare)		Personal	x	percieved, self assessed work productivity before and after the pandemic; 4 item scale modified from Riordan and Shore, 1997 i.e., most of the time I produce high quality work on a likert scale)													x	rate job satisfaction before and after pandemic; 4 item scale from Spector, 1997, i.e., job is meaningful, with likert scale
17	Gajendran, R.S., Harrison, D.A., Delaney-Klinger, K.	Despite their widespread adoption, concerns remain that virtual work arrangements can harm employee job performance and citizenship be_x0002_havior. Does telecommuting really hamper these critical dimensions of employee effectiveness? To answer this question, we develop a theo_x0002_retical framework linking telecommuting to task and contextual per_x0002_formance via a dual set of mechanisms—refl…	Are telecommuters remotely good cirtizens? Unpacking telecommutings' effect on performance via i-deals and job resources	N	Personnel Psychology	2014	USA	x	variety	x	x	The primary aim of this paper is to investigate telecommuting's links to employee task and, particularly, contextual performance (set of interpersonal and volitional behaviours that contribute to the organization by creating a positive social and psychological climate)	323	0.53	task performance refers to in-role performance (measured by supervisor ratings); full time employees; ; organizations of all sizes (average was 105 employees); telecommuting intensity, perceived autonomy, task performance (supervisors provided generic ratings of performance by indicating the % of time the employee's work was excellent, above average, average, bleow average and poor), contextual p…	Observation (Survey)	matched supervisor responses for 143 participants; teleworking has beneficial associations with task and contextual performance; positive effects on individual effectiveness were contingent on suprvisor-subordinate relationship quality and normativeness; telecommuting intensity's associations with task and contextual performance ranged from benign (when LMX is high) to positive (when LMX is low);…		Personal			x	two types of performance: task performance (in role performance measured by supervisor ratings) and contextual performance (set of interpersonal and vilitional behaviors that contribute to an organization by creatin gpositive social and psychological climates)
10	Golden, T.D. and Gajendran, R.S.	Despite telecommutingâ€™s growing popularity, its implication for telecommuter job performance is a matter of on-going public debate. Moreover, empirical evidence that could address this issue is scarce and conflicting. This study therefore not only examines whether telecommuting impacts job performance, but also investigates characteristics of the telecommuterâ€™s work that might help or hinder …	Unpacking the Role of a Telecommuterâ€™s Job in Their Performance: Examining Job Complexity, Problem Solving, Interdependence, and Social Support	N	Journal of Business and Psychology	2019	USA	x	unknown	x	x	In this study, we therefore seek to resolve on-going debate by investigating not only if the telecommuting environment has implications for job performance, but also if the nature of the work itself plays an influential role	273	N/A	data was collected in a single organization in order to control for possible confounders; matched survey between teleworker and their supervisor; telecommuters held a variety of positions (marketing, programming, accounting, engineering, finance, and sales); managers and non-managers	Observation (Survey)	Results support a positive relationship between the extent of telecommuting and job performance, indicating that the more extensively an individual telecommutes, the more positive his/her performance. Findings also suggest that the job performance of telecommuters needs to be understood not only in terms of the extent of telecommuting but also in terms of characteristics of the work; job complexi…	while telecommuting may have a positive effect on job performance, aspects of the work itself play an influential role. Telecommuting provides a positive or neutral impact on job peformance even for extensive telecommuters across a variety of job design dimensions.	Personal			x	rated by supervisor of employee; 4 items from Wayne and Liden and asked things such as "Overall, to what extent do you feel your subordinate has been effectively fulfilling their roles"; 5 point likert
25	Grant, C.A. and Wallace, L.M. and Spurgeon, P.C.	The purpose of this paper is to explore the impact of remote e-working on the key research areas of work-life balance, job effectiveness and well-being. The study provides a set of generalisable themes drawn from the key research areas, including building trust, management style and the quality of work and non-working life. Design/methodology/approach: The paper is an exploratory study into the p…	An exploration of the psychological factors affecting remote e-worker's job effectiveness, well-being and work-life balance	N	Employee Relations	2013	United Kingdom	x	variety	x	x	The aims of the study were to: (1) elicit the issues related to the impact of remote working on job effectiveness, worklife balance and wellbeing of employees; (2) identify a set of generalizable themes containing sub-themes that will support the future development of new methods of measuring the impact of remote working, and (3) identify practical implications for e workers and their managers	11	0.64	criteria for selection of participants were based on length of experience as a remote worker (1-2 years) and proficency using technology remotely to communicate with work (self reported); recruited from 5 organizations across public, private and voluntary sectors	Qualitative (Interview)	Ten themes emerged from the interviews including the need for remote workers to adapt their sytles and correspondingly that managers should also consider ways in which they supervise those working remotely; work life balance improved although many also referred to the problems associated with constant access to technoogy, including the ability to switch off; individual differences were found to i…		Personal	x	semi structured interview; interviewees identified specific work practices and technology that aid in job effectiveness (including percieved productivity; motivation, distractions)									x						x	semi structured interview questions around integration of work and non work lives, increased contact with home relationships, boundaries and temptation to work longer							x	some respondents identified motvation as being a factor affecting job effectiveness/productivity
18	Greer, T.W. & Payne, S.E	Given the prevalence and continued growth of teleworking, future telework_x0002_ers and their managers need to be informed about the challenges that may hinder effective teleworking and potential strategies for overcoming those challenges. Quantitative and qualitative survey data were collected from 86 high performing teleworkers and their respective supervisors. Semantic themes representing cate…	Overcoming telework challenges: outcomes of successful telework strategies	N	The Psychologist-Manager Journal	2014	USA	x	accounting	x	x	We sought to answer the following three research questions: (1) in what ways do supervisors perceive that telework is challenging and detracts from team effectiveness; (2) what strategies have high performing teleworkers identified to make teleworking arrangements successful; (3) how do the identified success strategies for teleworking relate to work-family facilitation and turnover intentions	181	0.477	qualitative data collected with two open-ended questions (in what ways does teleworking detract from effectiveness of your team; please comment on ways you have found to overcome challenges of teleworking to make it successful); quantitative data also collected for job performance, work-to-family facilitation, family-to-work facilitation and turnover intentions (all rated on 5 point likert scale)…	Observation (Survey)	181 participants had corresponding supervisor responses; the most frequent reported challenge from supervisors was lack of face to face communication and the benefits associated with face to face contact; the second more common reported challenge was the interdependency of teamwork and the need for team members to be available for one another; third most important challenge was managing and monit…	I counted employee loyalty as Organizational	Both			x	standardized performance rating scale, rated by supervisors on six different items (3 items were assessed on 5 point scale and were about achieveing expectations, compared to others and contributions to organizational effectivess; 2 items were rated on 4 point scale and asked to compare with other employees to extent to which employee helped reach goals and performance relative to others)													x	measured as work-life facilitation; employee rated; questions like "the things I do at work help me deal with personal issues at home", "talking to someone at home helps me deal with problems at work")			x	employee reported turnover intention
33	Hardy, P. and Marcolino, L.S. and Fontanari, J.F.	Economies across the globe were brought to their knees due to lockdowns and social restriction measures to contain the spread of the SARS-CoV-2, despite the quick switch to remote working. This downfall may be partially explained by the â€œwater cooler effectâ€, which holds that higher levels of social interaction lead to higher productivity due to a boost in peopleâ€™s mood. Somewhat paradoxica…	The paradox of productivity during quarantine: an agent-based simulation	Y	European Physical Journal B	2021	unknown	x	unknown	x	x	We address quantitively the productivity and social interaction (does productivity decrease during a period of lockdown when one would think people have more time on their hands) issue using an agent-based model to simulate a workplace scenario where the agents exhibit two social stereotypes (extroverts and introverts) that differ soley in their propensities to initiate a conversation	100	undefined	used agent-based models; model the dynamics of a group of agents that interact socially and work during an 8 hour work day; make the assumption that for all agents, they are more productive when they are motivated and motivation increases when they participated in some form of social interaction; introduce two different social stereotypes (extrovert or introvert) which determines their propensiti…	Experimental	The effects of curtailing social interactiosn depend on the proportion of the stereotypes in the working group; while the social restriction measures always have a negative impact on the productivity of groups composed of introverts, they may actually improve productivity of groups composed of extroverts; A moderate decrease in the number of contact attempts reduces motivation of both stereotypes…	Paradoxically, reports show that increased productivity in remote working scenario, despite a lack of "water cooler effect" (increased social interaction increases productivity). Our results offer a proof of concept that the paradox of productivity during quarantine can be explained by taking into acount the distinct effects of the social distancing measures on extroverts and introverts	Personal	x	quantitiative productivity measure using two agent based types (extrovert and introverts) via mean cumulative producivity of the agents at the end of the day - what this measure actually is, is unclear
32	Karia & Asaari	Teleworking is enabled by technology which reflects an innovation capability of an organisation to gain sustainable competitive advantage. A major gap that exists in teleworking research literature today, is the absence of a theoretical framework that can be used to help firms understand the competitive advantage of a teleworking firm. This study attempts to bridge the gap by developing and propo…	Innovation capability: the impact of teleworking on sustainable competitive advantage	N	International Journal of Technology, Policy and Management	2016	Malaysia	x	skilled trades/construction	x	x	In this paper, teleworking is viewed from the perspective of innovation capability that adds value to a firms' competitive advantage. This research attempts to collect empirical evidence that explain the competitiveness of teleworking firms based on resource based theory)	N/A	N/A	interviews (case study); 2014; managers (senior managers and directors)	Qualitative (Interviews)	It is essential for teleworking firms to aquire and access teleworking technology and its implementation and maintenance. Teleworking involves primarily technical or operational aspects. The firm in the study integrated both technology and maintenance resources for communication, transmission and processing of information enabling its innovation capability in teleworking. This study contributes s…		Organizational	x	interview questions to managers; indirectly assumed productivity through asking questions about resource and capability and how they are acquired and accessed to design innovation capability
24	Kazekami, S.	This study investigates mechanisms underlying the influence of telework on labor productivity in Japan. First, this study finds that appropriate telework hours increase labor productivity, but when telework hours are too long, telework decreases labor productivity. Second, telework increases life satisfaction, and life satisfaction improves labor productivity. However, telework increases the stre…	Mechanisms to improve labor productivity by performing telework	N	Telecommunications Policy	2019	Japan	x	variety	x	x	Investigates mechanisms underlying the influence of telework on labor productivity in Japan. Specifically,this study examines (1) the effect of telework on the stress of balancing work and domestic chores, happiness, life satisfaction, and work satisfaction and then the influence from those factors on labor productivity;( 2)the effect of reducing commuting time and stress from the commuter rush; …	9200	0.314	data was obtained from Japanese Panel Study of Employment Dynamics; data collected 2017-2018; distributed by gender, age, class, type of employment and region	Observational (Survey)	appropriate telework hours increases productivity (working too long decreases it); 1 hour telework increases productivity at $1.48 USD/hour; telework improves life satisfaction, which in turn improves productivity; telework increases happiness and work satisfaction but these do not improve productivity; telework increases work-life balance stress bur does not directly reduce productivity (stress …	only 5% of teleworkers were 100% full time telework and 60% were WFH	Both	x	calculated as annual income/(working hours per week * 48)							x	self reported hours worked per week - included in productivity calculation					x	rate on a scale from 1-5 (very satisfieid to unsatisified)	x	measured as "life satisfaction" on a scale of 1-5 from very satisfied to unsatisfied					x	measured on a scale of 1-5 from stressful to stress-free
28	Neirotti, P. and Paolucci, E. and Raguseo, E.	The development of information and communication technologies has led to the rise of new working forms in firms, some of which are temporally and spatially dispersed, such as telework practices. However, 'telework' is a broad concept, including different forms of remote work as well as diverse reasons and performance implications for the separation of work from the firm's premises. Following this…	Telework configurations and labour productivity: Some stylized facts	N	International Journal of Engineering Business Management	2012	Italy	x	variety	x	x	This paper examines two research questions: (1) what types of telework practices are emerging among firms?, and (2) how are these types associated with labor productivity?	1134	undefined	survey was carried out every year from 2005 - 2009; 65% were small companies (10 - 49 people); labour productivity was operationzalized by referring to the ratio among value added (sales revenues, minus external costs) and the number of employees; data was taken from firms' annual reports from 2008 and 2009; tested three types of telework (mobile for many - firms that use telework for at least 10…	Qualitative (Interview)	telework impacts positively and significantly on the value added per employee as well as after controlling for the positive effects of human capital on labour productivity. Telework leads to advantages in terms of productivity enhancement in firms that adopt this practice. The type of telework influences prouctivity of company (mobile for few and mobile for many increased productivity but telewor…	used a treatment regression model (to determine the direct impact of telework on firm productivity) and ordinary least squares regression model (evaluate whether the three types of telework (home, mobile for few and mobile for many) impact labour productivity differently	Organizational	x	measured at an organizational level; operationalized by refering to ratio among value added and # of employees (i.e., sales - costs)
5	Nijp, H.H., Beckers, D.G.J., van de Voorde, K., Geurts, S.A.E., & Kompier, M.A.J	New ways of working (NWW) is a type of work organization that is characterized by temporal and spatial flexibility, often combined with extensive use of information and communication technologies (ICT) and performance-based management. In a three-wave intervention study, we examined the effects of NWW on both the organization of work (changes in control over time and place of work; working hours …	Effects of new ways of working on work hours and work location, health and job-related outcomes	N	Chronobiology International	2016	Netherlands	x	finance	insurance	x	Examine the effects of new ways of working (NWW) on both the organization of work (changes in control over time and place of work; working hours and work location; and other key job characteristics), and on employees' outcomes (work-nonwork balance, health and wellbeing, and job related outcomes)	2912	0.361	intervention study in one company where they wanted to improve organizational efficiency by reducing cost and improving productivity, and to raise employee and customers' satisifaction with work; job related outcomes include organizational commitment, in role performance, extra role performance and job satisfaction	Experimental	Results showed a large and significant shift from hours worked at the office to hours worked at home after implementation of new ways of working (NWW); commuting time was reduced; employees chose to work on week days and during the day time; psychosocial work-characteristics, work-nonwork balance, stress, fatigue and job-related outcomes (organizational commitment, in role performance, extra role…	the implementation of NWW does not necessarily lead to changes in psychosocial work characteristics, well-being or job related outcomes	Both			x	percieved/self-reported: in-role performance measured via 4 items from Van Dyne and LePine ("I meet my performance expectations"), extra role performance measured by 2 items "I am always ready to help those around me" from MacKenzie et.al. and Williams and Anderson; 7 point likerts					x	how many hours are you working in total (total work hours vs contractual hours), during evening hours, during weekend hours					x	1 item asking "indicate how satisfied you generally are with your work"; 10 point likert	x	assessed work-life balance via 6 items from SWING (Geurts et.al) focusing on time based and strain based conflicts such as "how often does it happen that your work schedule makes it difficult for you to fulfill domestic obligcations" and "how often does it happen that your work obligations make it difficult for you to feel relaxed at home?; 4 point likert			x	3 items from Miodeenkutty et al, around affective organizational commitement ("I feel a strong sense of belonging"), 7 point likert
37	Ralph, P., Baltes, S., Adisaputri, G., Torkar, R., Kovalenko, V., Kalinowski, M., Novielli, N., Yoo, S., Devroey, E., Tan, X., Zhou, M., Turhan, B., Hoda, R., Hata, H., Robles, G., Far, A.M. & Alkadhi, R	Context As a novel coronavirus swept the world in early 2020, thousands of software devel_x0002_opers began working from home. Many did so on short notice, under difficult and stressful conditions. Objective This study investigates the effects of the pandemic on developers’ wellbeing and productivity. Method A questionnaire survey was created mainly from existing, validated scales and translated …	Pandemic programming: How COVID-19 affects software developers and how their organizations can help	Y	Empirical Software Engineering	2020	International	x	IT/software	x	x	This study investigates the effects of the pandemic on developers' wellbing and productivity	225	0.18	wellbeing and productivity; survey; used non-parametric inferential statistics and structural equation modelling; emotional wellbeing was analyzed using WHO's five item wellbeing index (each item assessed on a 6 poin likert) perceived productivity assessed with WHOs' health and work performance questionnaire (8 item scale summative scale with multiple reversed indicators assessing overall and rel…	Observation (Survey)	the pandemic has had a negative effect on deveopers' wellbeing and productivity; productivity and wellbeing are closely related; disaster preparedness, fear related to the pandemic and home office ergonomics all affect wellbeing and productivity; women, parents and people with disabilities may be disproportionally affected; different people need different kinds of support		Personal	x	percieved, self reported productivity
3	Sherman, E.L.	Because mothers remain disproportionately responsible for childcare, the daily requirement for physical presence at work disadvantages them compared with otherwise equivalent men and childless women. Relaxing this requirement may therefore enhance the well-being and productivity of working mothers. I tested this idea with a randomized field experiment, using a within-subjects analysis from a repe…	Discretionary remote working helps mothers without harming non-mothers: Evidence from a field experiment	N	Management Science	2018	United Kingdom	x	life sciences	x	x	The goal of this paper is to assess whether discretionary remote working, as an organizational practice can amerliorate disparities between mothers and non-mothers in a white-collar workplace by assessing whether mothers, fathers and childless employees exhibit different propensities to work remotely when given the discretion to do so, and evaluate the effects of working remotely across these emp…	187	1	randomized cross-over design with surveys; ABAB or BABA groups where A was remote work and B was office work as normal; organization that participated was Abcam PLC (mid-sized level life science firm); excluded people who had to be present at the office due to their work duties; 4 weekly surveys were conducted; variables of interest include family-work conflict (5 item scale from Netermeyer and c…	Experimental	although not significant, mothers took slightly fewer remote working days overall than men; no significant difference in working days between gender, parenthood, fatherhood or motherhood; remote work did not influence the number of days of leave taken and no difference in number of working hours logged (i.e., no work intesification) but people did work more flex hours (outside 8am - 6pm) during r…		Personal			x	self-reported; 3 items from Welbourne et al.; "how would you evaluate your performance with respect to the quantity of your work output?, the quality of work output, and accuracy of work output"; 5 point likert					x				x		x	self reported, 3 items from Camman et al., "I like working on my job, I am satisifed with my job, I am satisfied with the kind of work I do in my job"; 5 point likert	x	5 items from Netemeyer et.al. for example "demands of family or personal relationships intefered with work-related activities"; 5 point liker
38	Tanpipat, W., Wen Lim, H., & Deng, X	There was a sudden shift in the way people work during the COVID-19 pandemic. To keep business continuity, many organizations have implemented a remote working policy for employees to work from home. Strategic facility management (FM) acted to support remote working policies by developing organizational norms in an organization. Meanwhile, the human resource (HR) department chose to achieve busin…	Implementing remote working policy in coporporate offices in Thailand: Strategic facility management perspective	Y	Sustainability	2021	Thailand	x	variety	x	x	The present study aimed to explore the effect of organizational norms on remote working, on remote work productivity, and organizational commitment	414	0.585	corporate organizations in Bangkok; used a hierarchical component analysis to assess measurement model and eliminate insignificant measurement items; structurel model of causality between factors was then analyzed; job motivation (Motivating Potential score, 3 levels), work demand, percieved productivity, organizational committment; 7 point likert; participants required at least 1 year experience…	Observation (Survey)	perceived productivity could be signifcantly measured by 3 main constructs. Collaborative productivity performend the highest significance affecting employee's percieved productivity, followed by productivity concentration, and communication skill showed a comparatively low effect; productivity in the remote working context is less dependent on personal communication skills but better responses t…	organizational norms are showed as a higher significant mediator as compared with job motivation; from the facility management perspective, organizational norms on remote working demonstrated higher efficiency in driving employee productivity and organizational committment	Both	x	percieved productivity, 21 items focused on collaborative productivity, communciation skill and productivity concentration on likert scale							x	perceived work demand, 11 items, likert scale											x	perceived, 15 items re: affective commitment, normative commitment; likert scale
39	Tavares, F., Santos, E., Diogo, A., & Ratten, V.	Purpose – Human beings spend about a third of their day working, so it is very important that they are integrated into a good community work environment. When the setting is teleworking in a family and housing context, it is important to keep a good environment and also a good physical, psychological and ergonomic aspects to attain job performance. The purpose of this paper is to characterize tel…	Teleworking in Portugeuse communities during the COVID-19 pandemic	Y	Journal of Enterprising Communities: People and Places in Global Economy	2020	Portugal	x	variety	x	x	The purpose of this paper is to characterize teleworking carried out in Portuguese communities in the context of the state of emergency caused by the COVID 19 pandemic	359	0.588	participants were 18 years or older and teleworking in their family and home environment; closed and open ended questions including four parts; adaption to teleworking was an open-ended question; compensate for loss of productivity, working late at night and during weekends or whether they had problems maintaining focus were assessed on a 5 point likert; productivity loss during telework was meas…	Observation (Survey)	in general, individuals consider the adaptation to the telework as easy or very easy; 42.3% of people felt the adapted in one day, 31.5% over two-five days; 44% of people often or very often work late to offset productivity losses during the day; 29.8% frequently or very often work during the weekend to compensate for productivity losses during the week; the importance of concentration and time/s…		Personal	x	open ended questions - participants were asked the main difficulties in teleworking; lack of productivity was cited in 0.8% of respondants							x	open ended questions - participants asked the difficulties found in teleworking, 4.2% reported workload overload							x	open ended questions - participants asked the difficulties found in teleworking, 9.2% reported reconciling teleworking with family life
27	Tietze, Susanne and Nadin, Sara	This article explores how the transition from office-based to home-based work impacts upon the psychological contracts of employees involved. Adopting a qualitative case study approach, utilising a short-term longitudinal design, the setting is a local authority which implemented a 3-month homeworking pilot scheme. Using the psychological contract as an analytical framework it is shown how the im…	The psychological contract and the transition from officeâ€based to homeâ€based work.	N	Human Resource Management Journal	2011	unknown	x	tax	x	x	In pursuit of this aim, three key research questions have been defined: (1) what do employees expect to gain from homeworking? (2) have the experiences of employees been fulfilled? (3) what effect has homeworking had on the exchange relationships between employees and their employer/colleagues/family?; key objective was to explore changes at several differnt junctures over the time period	7	1	pilot home-working initiative lasting 3 months (short-term longitudinal design); data was collected via interviews over a 4 month period covering the stages before, during and after the pilot study; all women part of back office staff with no higher formal qualifications or educational attainments	Qualitative (Interview)	participants opted for homeworking on the expectation it would confer a number of advantages (better able to combine work and domestic responsibilities, ability to escape office stress); homeworkers referred to their work as "just a job" rather than a "career" (work was not their central life interest); homeworking allowed a better fit of work around their lives; these employees felt that their m…		Personal	x	open ended interview questions asked "what you expect to gain from homeworking; and in the other rounds of interviews, they were asked whether their expectations were fulfilled; respondents discussed getting through more work and ability to reach set targets															x				x	open ended interview questions asked "what you expect to gain from homeworking; and in the other rounds of interviews, they were asked whether their expectations were fulfilled; respondents identified being less stressed and more relaxed
12	Torten, R., Reaiche, C., & Caraballo, E.L.	The success of telecommuting adoption depends on many factors, including the employee's openness and readiness for such a work arrangement, the company's openness and desire to take advantage of such a model, and an information and communication technology infrastructure that can enable its success. Telecommuting, which originated in the 1970s as a response to the oil crisis and concerns over emp…	Teleworking in the new millenuim	N	Journal of Developing Areas	2016	USA	x	variety	x	x	This research builds upon earlier work, and aims to look at the various factors related to telworkers' experience and the effect on teleworkers' success in terms of satisfaction, performance and productivity; (1) to what extent does overall years of experience, overall teleworking years of experience, years working at the current company, number of years in management and numer of days per week t…	400	0.49	non-experimental and quantitative in nature using the same research instrument used previously for measuring success; web-based distribution method to gather responses from a wide variety of US based employes across mlutiple industries, age groups and an even mix of genders; participants were teleworking employees over 21 years of age; variables analyzed via GLM multi-variant ANOVA	Observation (Survey)	overall years of experience does not effect success measured by productivity, performance or satisfaction; teleworking experience shows relationships with productivity but not performance or satisfaction; number of years of experience working in management impacts performance but not productivity or satisfaction; number of teleworking days per week impacts performance and satisfaction but not pro…	effect of experience on teleworking success has the potential to affect the success of a teleworking model, leading to a significant financial advantage to for-profit as well as not-for-profit organizations	Both	x	perceived productivity based on quantity of output	x	percieved performance based on quality of work											x	affective reward from work arrangement
40	Toscano, F., & Zappala, S.	From mid-March to the end of May 2020, millions of Italians were forced to work from home because of the lockdown provisions imposed by the Italian government to contain the COVID-19 epidemic. As a result, many employees had to suddenly switch to remote work, experiencing both troubles and opportunities. Social isolation from colleagues and the workplace represents a typical aspect of remote work…	Social isolation and stress as predictors of productivity perception and remote work statisfaction during the COVID-19 pandemic: The role of concern about the virus in a moderated double mediation	Y	Sustainability	2020	Italy	x	variety	x	x	This study investigates the correlates of social isolation in terms of stress, perceived remote work productivity, and the moderating role of concern about COVID19	265	0.63	April - May 2020, worked exclusively from home during the pandemic; measures used the 5 point likert scales and included the following measures: social isolation (4 items by Golden et.al), stress (4 items by Ayyagari et al), perceived remote work productivity (1 item), remote job satisfaction (3 items by Lee and Brand), concern over COVID (2 items), experience with remote work (1 item)	Observation (Survey)	social isolation is negatively related to remote work satisifaction (this relationship is moderated by concern about COVID-19 which suggests that the negative relationship observed above is stronger in employees more concerned about COVID); employees less concerned and more isolated are well satisfied with their remote work, while employees that are more concerned about the virus are more satisfi…		Personal	x	percieved, single item "when I work remotely I am more productive"													x	3 items, i.e., I would choose to work remotely after the pandemic" and "I would recommend remote work to a friend"							x	perceived; 4 items from Ayyagari et al., i.e., "I feel exhausted from WFH"
21	Turetken, O., Jain, A., Quesenberry, B & Ngwenyama, O.	Individual and work characteristics are used in telecommuting plans; however, their impact on telecommuting success is not well known. We studied how employee tenure, work experience, communication skills, task interdependence, work output measurability, and task variety impact telecommuter productivity, performance, and satisfaction after taking into account the impact of communication technolog…	An empirical investigation of the impact of individual and work characteristics on telecommuting success	N	IEEE Transactions on Professional Communications	2011	USA	Canada	variety	x	x	This study investigates how certain individual and work characteristics impact multiple dimensions of telecommuting success after the role of technology is accounted for	89	0.51	variables of interest include employee tenure, work experience, communication skills, task interdependence, work output measurability and task variety; perception of success (Neufeld & Fang and Belanger, Collins & Cheney); task variety and task interdependence measured via the Job Characteristics Inventory; work output was measured from the Michigan Organizational Assessment Questionnaire; commun…	Observation (Survey)	richer communication media leads to more successful telecommuting; although work experience is a strong determinant of teleworking success, tenure does not affect success other than telecommuter satisfaction; individuals with shorter tenure are less satisfied with telecomuting, likely becuase those employees are relatively unfamiliar with the organization and its expectations (extra stress); no p…		Personal	x	perceived productivity based on quantity of output	x	percieved performance based on quality of work											x	affective reward from work arrangement
16	Tustin, D.H.	Outside an academic setting, telecommuting has become fairly popular in recent years. However, research on telecommuting practices within a higher education environment is fairly sparse, especially within the higher distance education sphere. Drawing on existing literature on telecommuting and the outcome of a valuation study on the success of an experimental telecommuting programme at the larges…	Telecommuting academics within an open distance education environment of South Africa: more content, productive and healthy?	N	The International Review of Research in Open and Distance Learning	2014	South Africa	x	academia	x	x	This research study included four distinctive interdependent key stakeholder groups for which separate research goals and instruments were designed: (1) determine telecommuting academics' experiences and perspectives regarding the WFH initiative, (2) establish the attitudes and perceptions of onsite staff regarding telecommuting and determine the perceived effect (work impact) and affect (emotion…	310	undefined	four groups were studied: academics work from home, academics working from office, supervisors in the operations department and students; survey academic staff; 36 academic telecommuters, 102 academic non-telecommuters, 16 supervisors and 156 students; survey's used a 5 point agreement rating scale for predetermined statements; variables included telecommuting benefits (productivity, focus, flexi…	Observation (Survey)	Telecommuter academics appreciate telecommuting as the practice presents ideal opportunities for fewer work interruptions and to work in comfort or multi-task, they are extremely or somewhat satisfied with WFH, telecommuting increases work productivity, concentration and flexibility; in general academic telecommuters confirmed that they get more work done and concentrate better at home than in th…		Organizational	x	percieved productivity; likert scale; "increased productivity", "improved management of workload, able to meet deadlines"					x	likert scale; perceived lower travel cost and time			x	likert scale; perceived less interruptions/distractions	x	percieved; likert scale; absenteeism	x	likert scale	x	likert scale; "improved WLB, more time to self, more time with family					x	percieved; likert scale; work-related stress			x	percieved employee morale
11	Vega, R.P. and Anderson, A.J. and Kaplan, S.A.	Purpose: The purpose of this study was to examine telework using a within-person research methodology and to broaden the typical outcomes investigated in regards to telework. Design/Methodology/Approach: Data were obtained from a large U.S. government organization from both supervisors and non-supervisors. Surveys were completed on five consecutive workdays when employees were either teleworking …	A Within-Person Examination of the Effects of Telework	N	Journal of Business and Psychology	2015	USA	x	federal/government	x	x	The purpose of this study was to examine telework using a within-person research methodology and to broaden the typical outcomes investigated in regards to telework (job satisfaction, sel-related job performance, creative performance)	180	0.589	data was obtained from a large US government organization from both supervisors and non-supervisors; surveys were completed over 5 consecutive working days when employees were either teleworking or not (average 2.13 of working days during collection); job satisfaction (7 items scored on 7 point likert), sel-reported performance (idea generation and idea evaluation using a 7 point likert); Objecti…	Observation (Survey)	telework significantly predicted job performance, such that individuals reported higher levels of job performance when working at home versus when working in the office; teleworking was positively related to satisfaction; no relationship between telework and self-rated creative performance; individuals performed better on an objective rated creative performance task while teleworking; results sup…	assessed a series of models, one for each of the outcomes	Personal			x	two types of performance was measured: 1) job performance: percieved; self rated with reference to that particular day (i.e. Today, compared to other days….); scale from Williams and Anderson, 7 items such as "I performed tasks that were expected of me" or "I met formal performance requirements of my job"; 7 point likert and 2) self rated creative performance; 2 dimension measure examining idea g…											x	5 items on a 5 point likert; such as "Presently, I feel fairly satisfied with my job" or "Today I am enthusiastic about my work"
29	Viorel, L., Ionut, C., & Andreea-Oana, E.	The labour market has redefined in recent years and has changed the way employers report to employees. Work flexibility is important in the context in which those who work at the desired hours tend to be more motivated and spend a longer period of time without changing their job. The paper aims to analyse the link between the main forms of work flexibility, job satisfaction and job performance us…	Analyzing the Link Between Work Flexibility, Job Satisfaction and Job Performance Among Romanian Employees.	N	Ovidius University Annals, Series Economic Sciences	2018	Romania	x	skilled trades/construction	academia	service	The main objective of the paper was to emphasize the role of flexibility in work in the motivation system of employees and also to evaluate the impact of workspace on job satisfaction and performance; the main research questions were: 1) is work flexibility impacting the overall level of motivation of Romanian employees? (2) what is the opinion of Romanian employees regarding the new ways of work…	220	0.45	ages 15-64; data collected between October and November 2018; flexworking referred to non-personal and non-teritary workspaces (shared desks), CW referred to coworking in leased spaces and HOT was home office workers; distribution of interviewees represented the national distribution on gender, age, company size and sector; interviewees were asked "where would you have a better work productivity …	Qualitative (Interview)	functional flexibility (training courses, better organization of employees), schedule flexibility (including telework) tend to influence job satisfaction and performance; all four ways of working highly impacted the well-being, personal and professional performance and overall level of motivation; homeworking postively impacts the employee productivity, interaction with colleagues, welllbeing, an…	note: 42% of respondents had a salary under the 2500 lei (under national average)	Both	x	asked a productivity question but included these as an indication of performances; "where would you have a better work productivity and be more effective"	x	not directly measured but assumed from a collection of 10 questions around productivity, colleague relationships, learning new things etc.											x	not directly measured, asked with a set of 10 questions surrounding where would you interact better with colleagues, meet new people, learn new things; job performance and satisfaction are assumed from these results									x	"where would you feel more motivated to work?"; question is part of a group around "job performance and satisfaction"
19	Virick, M., DaSiliva, N. & Arrington, K	The purpose of this study is to determine factors that are related to employee satisfaction with telecommuting. Recent research supports the notion of a curvilinear relation between extent of telecommuting and job satisfaction. Drawing on control theory, we find that performance outcome orientation (degree to which objective criteria are used in employee evaluation) moderates the curvilinear rela…	Moderators of the curvilinear relation between extent of telecommuting and job and life satisfaction: The role of performance outcome orientation and worker type	N	Human Relations	2010	USA	x	telecommunications	x	x	The purpose of the study is to determine factors that are related to employee satisfaction with telcommuting	88	0.25	data used as a part of a larger study in 2000; 120 items; 575 employees responded, 85 were telecommuters; variables of interest included extent of telecommuting (average # of days/week), percieved performance outcome orientation (5 items adapted from Kurland & Egan, 1999, 7 point likert); worker types (shortened version of WorkBAT workaholism scale by Spence & Robbins, 1992; 3 items; job satisfac…	Observation (Survey)	higher levels of performance outcome orientation were associated with higher levels of job satisfaction, and invididuals with high drive and low enjoyment had lower levels of job satisfaction than their counterparts; extent of telecommuting was not significant (a linear relationship between extent of telecommuting and job satisfaction was not found); inverted U-shaped relation between extent of t…		Personal			x	perceived performance assessed the extent to which objective criteria (goals and targets) such as "I am aware of the level of achievement expected by my job" measured on a 7 point likert											x	3 item scale using a 7 point likert (Michigan Organizational Assessment questionnaire)
46	Wang, B., Liu, Y., Qian, J., & Parker, S.K	Existing knowledge on remote working can be questioned in an extraordinary pandemic context. We conducted a mixed-methods investigation to explore the challenges experienced by remote workers at this time, as well as what virtual work characteristics and individual differences affect these challenges. In Study 1, from semi-structured interviews with Chinese employees working from home in the earl…	Achieving effective remote working during the COVID-19 pandemic: A work design perspective	Y	Applied Psychology	2020	China	x	variety	x	x	We explored the work characteristics and individual differences that affect challenges of remote working	661; 39 (Study 1), 522 (Study 2)	0.519	BOTH interviews (study 1) and surveys (study 2); study 1 captured first hand accounts of experiences and challenges working from home in the COVID-19 pandemic; participants included wide range of occupations (and industries) and were asked to describe their working experiences (work performance and well being) during WFH; Study 2 recruited participants who were WFH or had recently come back to th…	Qualitative (Interview)	Study 1: remote work challenges, virtual work characteristics and indivdiual factors were crucial for remote workers performance and well-being . Remote work challenges included work home interference (more interruptions), ineffective communication (low productivity caused by poor communication), procrastination (some people delayed working on core tasks, spent more time on social media and took …		Personal	x	measured as a remote work challenge, via a number of factors: procrastination, ineffective communication, loneliness and WLB); asked in interviews to generally describe their working experiences during WFH, and asked more specific questions such as describing negative and positive aspects and work related factors that influence working effectiveness)	x	measured indirectly through interview questions asking to describe their working experiences, such as their work performance and well being and factors that shape their peformance and wellbeing							x						x
																				13		1		0		0		4		2		0		4		4		0		1		3		0		0
																				1		0.0769231		0		0		0.307692		0.153846		0		0.307692		0.31		0		0.08		0.230769		0		0

## Sheet: Graphs
Target Measure																						Type of Study
Personal	23	0.621622										Performance	9	0.243243								Experimental	6	0.162162
Organizational	5	0.135135										Productivity	22	0.594595								Survey	23	0.621622
Both	9	0.243243										Both	6	0.162162								Interview	8	0.216216
	37	1											37	1									37	1
																						COVID 19 Focus
																						COVID-19 Specific	13	0.351351
																						Pre COVID-19	24	0.648649
																							37
Industry Focus		Productivity	Performance	Both	Personal	Organizational	Both					Country of Interest
academia	4	3	0	1	2	1	1					United States of America	10
telecommunications	3	2	2	0	3	1	0					Africa	1
finance	2	1	1	0	1	0	1					Egypt	1
IT/software	1	1	0	0	1	0	0					Malaysia	1
insurance	1	1	1	0	1	0	1					Canada	1
tax	1	1	0	0	1	0	0					United Kingdom	2
skilled trades/construction	3	1	1	1	0	1	2					Italy	3
service	2	1	0	1	1	0	1					South Africa	2
defense	1	1	0	0	1	0	0					Romania	3
federal/government	2	0	2	0	2	0	0					Thailand	1
call center	1	0	0	1	0	1	0					Portugal	1
life sciences	1	0	1	0	1	0	0					Australia	1
accounting	1	0	1	0	0	0	1					China	2
variety	15	13	1	3	12	1	5					Belgium	1
unknown	2	1	1	0	2	0	0					Netherlands	1
												Japan	1
	40											Iran	1
												international	1
												unknown	4
													4
Target Measures	Productivity	Performance	Both
Personal	16	5	2
Organizational	3	1	1
Both	3	3	3															All Articles	Pre COVID-19	COVID-19
											Normal Articles						Increase	0.594595	0.791667	0.230769
												Productivity	Performance	Both			Decrease	0.135135	0	0.384615
											Increase	0.777778	0.909091	0.6			Both	0.27027	0.208333	0.384615
											Decrease	0	0	0				1	24	13
											Both	0.222222	0.0909091	0.4
											COVID articles
												Productivity	Performance	Both
											Increase	0.25	0	0
											Decrease	0.333333	0	1
											Both	0.416667	0	0
Measures					Total articles	37
Productivity	27	0.72973
Performance	16	0.432432
Turnover	1	0.027027			Pre COVID
Cost savings	4	0.108108
Work intensification	7	0.189189
Distractions	6	0.162162
Absenteeism/sick days	3	0.0810811
Job satisfaction	17	0.459459
Work-life balance	13	0.351351
Work engagement	1	0.027027
Organizational commitment	7	0.189189
Stress	6	0.162162
Motivation	4	0.108108
Morale	2	0.0540541
					Job Satisfaction
						Pre COVID-19	COVID-19
					Increase	0.79	0.25
					Decrease	0	0.5
					Both	0.21	0.25
					Work-Life Balance
						Pre COVID-19	COVID-19
					Increase	0.78	0.5
					Decrease	0	0.25
					Both	0.22	0.25
